# Supplementary material for: Dataset showing the relationship between terpenes, antioxidants and polyphenols in protecting ester and ether linked glycerophospholipids of grilled beef and moose meat marinated with unfiltered beer from oxidation
Source: Data Brief. 2020 Sep 22;33:106324. doi: 10.1016/j.dib.2020.106324 (PMC7522494; doi:10.1016/j.dib.2020.106324)
Supplement: Supplementary file 1 [file mmc1.xlsx]

## Sheet: Moose Data
	dPC & ePC
		Meat	Treatment	rep	dPC32-2 (16:1/16:1)	dPC32-1 (16:0/16:1)	dPC32-2 (16:0/16:0)	dPC33-1 (17:1/16:0)	dPC34-4 (16:1/18:3)	dPC34-3 (16:0/18:3)	dPC34-2 (16:0/18:2)	dPC34-1 (16:0/18:1)	dPC34-0 (18:0/16:0)	dPC35-4 (17:1/18:3)	dPC35-3 (17:0/18:3)	dPC35-2 (17:0/18:2)	dPC35-1 (17:0/18:1)	dPC36-6 (16:1/20:5)	dPC36-6 (18:3/18:3)	dPC36-5 (16:0/20:5)	dPC36-5 (18:3/18:2)	dPC36-4 (16:0/20:4)	dPC36-4 (18:1/18:3)	dPC36-3 (18:1/18:2)	dPC36-2 (18:1/18:1)	dPC36-1 (18:0/18:1)	dPC38-8 (18:3/20:5)	dPC37-1 (19:0/18:1)	dPC38-7 (20:5/18:2)	dPC38-6 (16:0/22:6)	dPC38-6 (18:2/20:4)	dPC38-5 (16:0/22:5)	dPC38-4 (18:0/20:4)	dPC40-8 (18:3/22:5)	dPC40-8 (20:4/20:4)	dPC40-7 (22:5/18:2)	ePC34-2 (16:0e/18:2)	ePC34-1 (16:0e/18:1)	ePC34-0 (16:0e/18:0)	ePC35-1 (16:0e/19:1)	ePC36-4 (16:0e/20:4)	ePC36-2 (18:0e/18:2)	ePC38-5 (16:0e/22:5)	ePC38-3 (18:0e/20:3)	ePC40-5 (18:0e/22:5)	ePC36-0 (18:0e/18:0)
		Moose	MC	MC-rep-1	0.0163587	0.227948	0.269297	0.359053	0.0379444	2.1936	6.13957	14.9606	0.245787	0.0167604	0.237678	0.52349	1.51917	0.00259587	0.00574396	0.286836	0.0977155	0.827292	0.878474	2.23169	4.9523	7.21058	0.000998204	0.1174	0.0189027	0.0362156	0.156696	0.689339	0.597463	0.00579616	0.00984494	0.0279009	3.6898	3.66734	0.0388202	0.232295	3.24009	2.56475	0.774785	0.136594	0.134162	0.0116019
		Moose	MC	MC-rep-2	0.0159126	0.23046	0.258889	0.370485	0.0388593	2.29532	6.26093	14.9575	0.294447	0.0238431	0.245248	0.513407	1.52375	0.00200311	0.00582451	0.301894	0.091656	0.838665	0.915105	2.29254	4.90921	7.20124	0.000971335	0.119337	0.0184132	0.0392946	0.163075	0.773665	0.606709	0.00566576	0.00900677	0.0293433	3.75634	3.7283	0.0386646	0.245021	3.27564	2.12275	0.792162	0.134683	0.135509	0.0115117
		Moose	MC	MC-rep-3	0.0168008	0.225458	0.279611	0.347724	0.0370379	2.0928	6.01931	14.9636	0.197566	0.0097415	0.230176	0.533484	1.51463	0.00318331	0.00566414	0.271915	0.103721	0.816021	0.842175	2.17139	4.99502	7.21984	0.00102483	0.11548	0.0193877	0.0331645	0.150376	0.605773	0.588302	0.00592539	0.0106756	0.0264716	3.62386	3.60694	0.0389745	0.219684	3.20486	3.00278	0.757566	0.138489	0.132827	0.0116912
		Moose	MI	MI-rep-1	0.043914	0.383689	0.330637	0.484613	0.206967	3.74791	7.41607	9.7294	0.347446	0.0888003	0.34106	0.499579	0.803813	0.042954	0.0162537	0.687008	0.229972	3.03322	1.72445	2.87132	3.07818	3.38939	0.00291272	0.0471548	0.0674908	0.121472	0.278117	0.65836	0.670388	0.0109424	0.0199183	0.0391047	5.73205	3.16543	0.108829	0.333551	3.88219	1.32365	1.3922	0.226384	0.236902	0.0293434
		Moose	MI	MI-rep-2	0.0420543	0.373874	0.320297	0.48904	0.214967	3.6536	7.19743	9.48637	0.289834	0.0881655	0.337888	0.518975	0.779223	0.0498601	0.0161627	0.672711	0.216176	2.95624	1.65667	2.79818	3.01777	3.24869	0.00255727	0.0459185	0.0667567	0.118958	0.27124	0.623741	0.665527	0.0114046	0.0196921	0.0393121	5.55879	2.95748	0.103339	0.342233	4.26513	1.29388	1.35879	0.218206	0.216601	0.0276759
		Moose	MI	MI-rep-3	0.0457736	0.393504	0.340977	0.480185	0.198967	3.84222	7.63471	9.97244	0.405058	0.089435	0.344232	0.480183	0.828404	0.036048	0.0163447	0.701305	0.243768	3.1102	1.79223	2.94446	3.13858	3.53009	0.00326818	0.048391	0.068225	0.123987	0.284993	0.692978	0.67525	0.0104802	0.0201445	0.0388972	5.9053	3.37338	0.114319	0.324869	3.49926	1.35342	1.42562	0.234562	0.257204	0.031011
		Moose	MW	MW-rep-1	0.104487	0.3659	0.475888	0.476885	0.263	3.62465	7.2742	11.7068	0.50835	0.0784502	0.384156	0.576091	0.974171	0.047995	0.017541	0.568892	0.152745	1.85696	1.00624	3.13326	3.871	4.43125	0.00244343	0.0547546	0.0412001	0.130202	0.197872	0.915797	0.747271	0.00801787	0.0117481	0.0328079	6.34547	3.42793	0.0594752	0.284695	4.28042	1.4681	1.29771	0.187723	0.253004	0.0139024
		Moose	MW	MW-rep-2	0.094404	0.362329	0.464494	0.490488	0.268039	3.62003	7.29491	11.7369	0.500985	0.0779596	0.37983	0.519115	0.930508	0.0450152	0.0175324	0.552103	0.162256	2.27907	1.06291	3.01336	3.79071	4.20794	0.00231096	0.051666	0.0393039	0.124282	0.187531	0.859691	0.698696	0.00748392	0.0109216	0.030755	6.36371	3.43205	0.0598292	0.278453	4.1506	1.44074	1.23321	0.172138	0.256568	0.0135298
		Moose	MW	MW-rep-3	0.120566	0.38861	0.509632	0.470954	0.256901	3.59624	7.151	11.4535	0.503489	0.0759219	0.371831	0.605173	0.966142	0.047979	0.0164578	0.547534	0.133032	1.30298	0.877611	3.01357	3.63743	4.27434	0.00228941	0.0514113	0.0380825	0.119698	0.18325	0.852294	0.69495	0.00712828	0.0104887	0.028899	6.46089	3.47836	0.059764	0.285466	4.24485	1.4246	1.23315	0.182915	0.208794	0.0134704
	dPE & ePE
		Meat	Treatment	rep	dPE36-6 (16:1/20:5)	dPE36-5 (16:1/20:4)	dPE36-5 (18:3/18:2)	dPE36-4 (16:0/20:4)	dPE36-4 (18:2/18:2)	dPE36-3 (18:1/18:2)	dPE36-2 (18:0/18:2)	dPE34-3 (16:1/18:2)	dPE34-2 (16:0/18:2)	dPE38-7 (18:3/20:4)	dPE38-6 (18:1/20:5)	dPE38-5 (18:0/20:5)	dPE38-4 (18:0/20:4)	dPE38-3 (18:0/20:3)	dPE38-2 (18:0/20:2)	dPE38-2 (18:0/22:5)	dPE40-5 (34:1/18:2)	dPE52-3 (16:1/16:1)	dPE32-2 (16:0/16:1)	dPE32-1 (16:0/18:1)	dPE34-1 (18:0/18:1)	dPE36-1 (20:0/18:1)	dPE38-1 (18:0/16:0)	dPE34-0 (17:1/18:0)	dPE35-1 (18:0/18:0)	dPE36-0 (18:0/20:0)	dPE38-0 (18:0e/22:5)
		Moose	MC	MC-rep-1	0.00344572	0.0383588	0.0335419	0.39508	0.361186	2.03995	5.45635	0.0455531	0.450103	0.0221471	0.251411	1.66511	8.8624	0.993838	0.0795515	0.638411	0.0211056	0.0563456	0.317404	0.21078	2.02806	0.0745582	0.0445951	0.0998696	0.0235743	0.0349523	0.72638
		Moose	MC	MC-rep-2	0.00364913	0.0137435	0.0329578	0.403686	0.335245	2.05729	5.48227	0.0465168	0.467259	0.0231829	0.260638	1.69581	8.94166	0.972467	0.0816891	0.644699	0.0206815	0.0604167	0.318385	0.220957	2.02507	0.0719164	0.044357	0.106749	0.0237882	0.0334872	0.754727
		Moose	MC	MC-rep-3	0.00324129	0.0630974	0.0341289	0.386431	0.387258	2.02253	5.43031	0.0445846	0.432862	0.0211062	0.242138	1.63426	8.78276	1.01532	0.0774031	0.632091	0.0215318	0.052254	0.316419	0.200551	2.03106	0.0772133	0.0448344	0.0929558	0.0233593	0.0364247	0.697892
		Moose	MI	MI-rep-1	0.0407996	0.127064	0.0822441	0.180943	0.535735	2.61377	6.13977	0.10292	0.209259	0.0801704	0.663583	3.6134	12.1398	1.42405	0.122163	0.88888	0.0148765	0.000556218	0.00212325	0.249534	1.64664	0.0952105	0.118321	0.12097	0.0427926	0.0447832	0.683785
		Moose	MI	MI-rep-2	0.0407325	0.0857954	0.0906828	0.176363	0.547197	2.57179	6.09974	0.102836	0.211693	0.0766711	0.669856	3.5883	11.8376	1.42833	0.116506	0.902017	0.0149912	0.000627088	0.00201395	0.242866	1.64309	0.097798	0.11699	0.121684	0.0444665	0.0412494	0.770553
		Moose	MI	MI-rep-3	0.0408659	0.167881	0.0738976	0.185473	0.524397	2.6553	6.17936	0.103003	0.206852	0.0836315	0.657379	3.63822	12.4387	1.41983	0.127759	0.875888	0.0147631	0.000486122	0.00223135	0.256128	1.65015	0.0926513	0.119639	0.120263	0.041137	0.0482784	0.597964
		Moose	MW	MW-rep-1	0.049027	0.223894	0.0575332	0.217963	0.543529	3.2269	7.67405	0.163008	0.338983	0.051499	0.606013	3.13326	10.3931	1.13946	0.135842	1.23741	0.0371669	0.00270497	0.0213391	0.347228	2.08039	0.0877239	0.114828	0.165856	0.0385009	0.0282417	0.771403
		Moose	MW	MW-rep-2	0.0466132	0.22218	0.0586365	0.207697	0.552952	3.1841	7.66569	0.162172	0.342733	0.04029	0.607851	3.11287	10.2395	1.14151	0.135734	1.23163	0.0361777	0.00158597	0.0253405	0.353453	2.03662	0.0895263	0.114232	0.156851	0.0394182	0.0291005	0.615079
		Moose	MW	MW-rep-3	0.0514028	0.225581	0.0564473	0.228068	0.534254	3.26902	7.68227	0.163831	0.335292	0.0625314	0.604205	3.15333	10.5442	1.13745	0.135949	1.24309	0.0381405	0.00380634	0.0174008	0.341101	2.12347	0.0859498	0.115414	0.17472	0.0375981	0.0273964	0.925262
	Oxygenated terpenes				1	2	3	4	5	6	7
		Meat	Treatment	rep	Linalool	Endo-borneol	Terpinen-4-ol isomer	Terpineol isomer	Carvacrol	Carvacrol isomer-1	Carvacrol isomer-2
		Moose	MC	MC-rep-1	2.10256e+06	1.00123e+06	802506	88366.4	63181.3	37511.9	61336.9
		Moose	MC	MC-rep-2	1.79477e+06	706025	399641	79429	112155	152695	152695
		Moose	MC	MC-rep-3	2.52299e+06	650178	6.00149e+06	2.09194e+06	407711	417690	417690
		Moose	MI	MI-rep-1	4.7053e+07	1.78528e+06	1.79737e+07	9.58582e+06	3.30685e+07	4.26082e+08	4.26082e+08
		Moose	MI	MI-rep-2	5.23047e+07	124776	1.95091e+07	1.06703e+07	1.85281e+07	4.60085e+08	4.60085e+08
		Moose	MI	MI-rep-3	7.64246e+07	1.55124e+06	3.4538e+07	1.86504e+07	3.39815e+07	4.43083e+08	8.64989e+08
		Moose	MW	MW-rep-1	7.68456e+07	259908	2.96451e+07	1.91012e+07	1.58825e+07	3.79311e+08	3.79311e+08
		Moose	MW	MW-rep-2	9.89858e+07	394379	4.28505e+07	2.66123e+07	4.73473e+07	4.61702e+08	1.13636e+09
		Moose	MW	MW-rep-3	4.2049e+07	1.76098e+06	2.24068e+07	1.63499e+07	2.04581e+07	5.44093e+08	5.44093e+08
	Antioxidants, phenolics & oxidation status
		Meat	Treatment	rep	TAA-ABTS	LAA-ABTS	HAA-ABTS	LPC	HPC	TPC	LOS	HOS	TOS	LAA-FRAP	HAA-FRAP	TAA-FRAP
		Moose	MC	MC-rep-1	19.5646	7.64622	11.9184	220.157	57.9283	278.086	65.7027	34.5007	100.203	4.34637	6.9	11.2464
		Moose	MC	MC-rep-2	18.0813	6.236	11.8453	235.796	62.3233	298.119	61.7813	31.9908	93.7721	4.60844	6.75067	11.3591
		Moose	MC	MC-rep-3	18.2044	7.29333	10.9111	220.157	53.5333	273.691	63.742	30.2047	93.9467	4.70733	7.57867	12.286
		Moose	MI	MI-rep-1	29.3778	14.6627	12.9744	319.675	858.678	1178.35	52.7447	29.512	82.2567	9.32333	9.60644	18.9298
		Moose	MI	MI-rep-2	27.0534	13.428	13.6254	312.093	842.271	1154.36	53.6921	20.512	74.2041	9.698	9.368	19.066
		Moose	MI	MI-rep-3	28.7666	14.4867	14.2799	308.302	858.678	1166.98	57.86	29.4222	87.2822	10.2607	11.9627	22.2233
		Moose	MW	MW-rep-1	31.4293	14.804	16.6253	290.452	477.202	767.653	45.0727	21.1159	66.1885	14.3027	11.8904	26.1931
		Moose	MW	MW-rep-2	31.9209	12.3707	17.6693	313.988	477.202	791.19	56.6667	17.9747	74.6413	14.9236	12.8059	27.7295
		Moose	MW	MW-rep-3	34.3627	13.7813	20.5813	273.234	483.648	756.881	48.9373	20.4307	69.368	16.1653	11.9537	28.119
	LPC & eLPC
		Meat	Treatment	rep	LPC16:0	LPC(17:0)	1-LPC(16:1)	1-LPC(17:1)	2-LPC(16:1)	2-LPC(17:1)	LPC(18:0)	LPC(18:1)	LPC(18:2)	LPC(18:3)	LPC(20:3)	LPC(20:4)	LPC(20:5)	LPC(22:4)	LPC(22:5)	LPC(22:6)	eLPC(16:0)	eLPC(18:0)	eLPC(18:1)
		Moose	MC	MC-rep-1	0.436485	0.0533846	0.00312706	0	0	0.00149855	0.588362	0.679413	0.105328	0.00882077	0.0111454	0.0198253	0.00118104	0.00266055	0.0116194	0	0.759096	0.0890757	0.0352728
		Moose	MC	MC-rep-2	0.402863	0.055304	0.0048725	0	0	0.000935126	0.582836	0.608244	0.0837353	0.0107475	0.0119999	0.0252381	0.000738531	0.0017315	0.00886316	0.000159039	0.768652	0.0856003	0.0335495
		Moose	MC	MC-rep-3	0.41975	0.05434	0.00399583	0	0	0.00121811	0.585611	0.643989	0.0945803	0.00977979	0.0115707	0.0225194	0.000960783	0.00219812	0.0102475	0.00015832	0.763851	0.0873458	0.034415
		Moose	MI	MI-rep-1	1.29909	0.115271	0.0340177	0.0128126	0.00548963	0	0.937166	0.701918	0.387624	0.0649106	0.0366849	0.138651	0.0114561	0.0128856	0.0503452	0.00655328	1.53114	0.142121	0.0464915
		Moose	MI	MI-rep-2	1.11805	0.0988931	0.0415088	0.0102735	0	0	0.772155	0.60008	0.304872	0.0534901	0.0315392	0.112487	0.0120649	0.0117889	0.0445865	0.00618102	1.28661	0.126291	0.038844
		Moose	MI	MI-rep-3	1.20857	0.107082	0.0377632	0.0115431	0.00274482	0	0.85466	0.650999	0.346248	0.0592004	0.034112	0.125569	0.0117605	0.0123372	0.0474658	0.00636715	1.40888	0.134206	0.0426678
		Moose	MW	MW-rep-1	0.600299	0.054326	0.0063217	0.00660089	0	0	0.573114	0.237404	0.18525	0.0244155	0.00213937	0.0662246	0.00106348	0.00379722	0.0307528	0.000670832	0.93886	0.122572	0.0310828
		Moose	MW	MW-rep-2	0.508366	0.0537485	0.0209908	0.00497506	0	0	0.488333	0.15302	0.147484	0.0198791	0.00609861	0.0288148	0.00415125	0.00392472	0.0150467	0.00120347	0.83621	0.107274	0.0287785
		Moose	MW	MW-rep-3	0.5468	0.053303	0.0134707	0.00570932	0	0	0.523512	0.19256	0.164106	0.0218463	0.00406302	0.046874	0.00257194	0.00380851	0.0225886	0.000924415	0.875475	0.113362	0.0295239
	LPE & eLPE
		Meat	Treatment	rep	LPE(16:0)	LPE(18:0)	1-LPE(18:1)	2-LPE(18:1)	LPE(18:2)	LPE(20:3)	LPE(20:4)	LPE(20:5)	LPE(22:4)	LPE(22:5)	eLPE(16:0)	eLPE(17:1)	eLPE(18:0)	eLPE(18:1)	eLPE(19:1)
		Moose	MC	MC-rep-1	0.0218776	2.344	0.177856	0.0401527	0.072745	0.0249801	0.126555	0.00346816	0.00600661	0.0278778	0.140285	1.44541	0.0516478	0.0390461	0.0500252
		Moose	MC	MC-rep-2	0.0209315	2.37702	0.175618	0.0380902	0.0537476	0.0233635	0.130187	0.00364912	0.00689728	0.0200368	0.135255	1.44386	0.0426613	0.0343442	0.0544074
		Moose	MC	MC-rep-3	0.0214033	2.36055	0.176734	0.0391189	0.0632225	0.0241698	0.128375	0.0032872	0.00645306	0.0239475	0.137764	1.44463	0.0471433	0.0366893	0.0522217
		Moose	MI	MI-rep-1	0.0518941	6.11112	0.38973	0.156384	0.174327	0.0563228	0.428853	0.036078	0.0218436	0.0735619	0.273679	1.25063	0.10214	0.0615449	0.0452898
		Moose	MI	MI-rep-2	0.0449732	5.69557	0.349048	0.143212	0.166699	0.0525444	0.377404	0.0341369	0.0188181	0.0630445	0.249542	1.12987	0.101044	0.0531456	0.0400133
		Moose	MI	MI-rep-3	0.0484527	5.90448	0.369501	0.149834	0.170534	0.054444	0.40327	0.0380191	0.0203391	0.0683321	0.261677	1.19058	0.101595	0.0573683	0.042666
		Moose	MW	MW-rep-1	0.0146714	2.50182	0.165719	0.1878	0.0743101	0.00113234	0.202223	0.0170158	0.0209624	0.0716555	0.167488	0.66751	0.0872241	0.040976	0.0526196
		Moose	MW	MW-rep-2	0.0221029	2.4375	0.132191	0.181472	0.0951614	0.00798334	0.204225	0.0172233	0.0172705	0.0505637	0.150196	0.355463	0.0832622	0.034328	0.0484438
		Moose	MW	MW-rep-3	0.0183577	2.56613	0.149088	0.194128	0.084653	0.00453063	0.203216	0.0171188	0.0191311	0.0611934	0.158911	0.512726	0.0852589	0.0376784	0.0505483

## Sheet: Beef Data
	dPC & ePC
		Meat	Treatment	rep	dPC32-2 (16:1/16:1)	dPC32-1 (16:0/16:1)	dPC32-2 (16:0/16:0)	dPC33-1 (17:1/16:0)	dPC34-4 (16:1/18:3)	dPC34-3 (16:0/18:3)	dPC34-2 (16:0/18:2)	dPC34-1 (16:0/18:1)	dPC34-0 (18:0/16:0)	dPC35-4 (17:1/18:3)	dPC35-3 (17:0/18:3)	dPC35-2 (17:0/18:2)	dPC35-1 (17:0/18:1)	dPC36-6 (16:1/20:5)	dPC36-6 (18:3/18:3)	dPC36-5 (16:0/20:5)	dPC36-5 (18:3/18:2)	dPC36-4 (16:0/20:4)	dPC36-4 (18:1/18:3)	dPC36-3 (18:1/18:2)	dPC36-2 (18:1/18:1)	dPC36-1 (18:0/18:1)	dPC38-8 (18:3/20:5)	dPC37-1 (19:0/18:1)	dPC38-7 (20:5/18:2)	dPC38-6 (16:0/22:6)	dPC38-6 (18:2/20:4)	dPC38-5 (16:0/22:5)	dPC38-4 (18:0/20:4)	dPC40-8 (18:3/22:5)	dPC40-8 (20:4/20:4)	dPC40-7 (22:5/18:2)	ePC34-2 (16:0e/18:2)	ePC34-1 (16:0e/18:1)	ePC34-0 (16:0e/18:0)	ePC35-1 (16:0e/19:1)	ePC36-4 (16:0e/20:4)	ePC36-2 (18:0e/18:2)	ePC38-5 (16:0e/22:5)	ePC38-3 (18:0e/20:3)	ePC40-5 (18:0e/22:5)	ePC36-0 (18:0e/18:0)
		Beef	BC	BC-rep-1	0.0866258	1.85239	0.291688	1.53867	0.054005	1.84659	16.1169	19.4726	0.164478	0.0220541	0.218969	1.07162	1.42409	0.003324	0.00846957	0.587473	0.139256	2.63152	1.2067	3.19027	5.42189	2.88297	2.75091e-05	0.0221144	0.0142642	0.0752657	0.156949	0.898879	0.532672	0.00347556	0.00959803	0.0195436	1.92984	1.07359	0.0121066	0.094324	2.8853	0.706053	0.382759	0.0678439	0.0506188	0.000763509
		Beef	BC	BC-rep-2	0.0928307	1.84485	0.289368	1.52439	0.0547547	1.86756	16.0664	19.8059	0.166851	0.0167371	0.217584	1.06829	1.4792	0.00369317	0.00859433	0.597087	0.14865	2.62632	1.27655	3.18101	5.44057	2.89066	5.5016e-05	0.0230512	0.0139192	0.074778	0.158234	0.885356	0.556595	0.00364841	0.0095251	0.0200675	1.99929	1.14758	0.0117133	0.0980503	2.69819	0.683502	0.388978	0.0693235	0.0503198	0.0011124
		Beef	BC	BC-rep-3	0.0804205	1.85993	0.294007	1.55295	0.0532552	1.82562	16.1673	19.1392	0.162105	0.0273716	0.220354	1.07494	1.36898	0.0029548	0.0083448	0.577859	0.129862	2.63672	1.13684	3.19954	5.4032	2.87527	0	0.0211774	0.0146092	0.0757535	0.155663	0.912403	0.508748	0.00330269	0.00967095	0.0190197	1.86039	0.999597	0.0124998	0.0905974	3.07243	0.728605	0.376541	0.0663642	0.0509179	0.000414594
		Beef	BI	BI-rep-1	0.0770428	1.77244	0.646299	1.66433	0.0463356	1.10929	11.7031	23.1521	0.243806	0.0154804	0.177246	1.06791	1.76796	0.00764889	0.00249407	0.329848	0.0731215	1.94845	0.656746	2.9981	5.8534	5.01141	0	0.0618815	0.00561663	0.0561435	0.105722	0.870491	0.973259	0.000777682	0.00436258	0.0131161	2.46422	1.75021	0.0158216	0.141772	2.78762	0.704338	0.436809	0.0713227	0.0595224	0
		Beef	BI	BI-rep-2	0.0762171	1.7335	0.658571	1.67359	0.0495652	1.20462	11.6411	22.8724	0.212179	0.0176637	0.182744	1.05516	1.80641	0.00837182	0.00298026	0.324365	0.0726783	2.03227	0.67717	2.98456	5.77081	5.17796	0	0.05912	0.00570055	0.0614464	0.104911	0.876082	0.90553	0.0011328	0.00419938	0.0147973	2.48575	1.76671	0.0149973	0.144895	2.82205	0.709077	0.439121	0.0682576	0.064073	0
		Beef	BI	BI-rep-3	0.0778704	1.81146	0.634001	1.65505	0.043099	1.01375	11.7652	23.4324	0.275501	0.0132923	0.171737	1.08068	1.72942	0.00692441	0.00200683	0.335342	0.0735655	1.86444	0.636278	3.01168	5.93617	4.8445	0	0.064649	0.00553253	0.0508292	0.106535	0.864888	1.04113	0.000421794	0.00452614	0.0114313	2.44263	1.73367	0.0166477	0.138641	2.75311	0.699589	0.434492	0.0743944	0.054962	0
		Beef	BW	BW-rep-1	0.0795426	1.70169	0.418483	1.45274	0.0825784	1.66298	13.1479	19.7583	0.238731	0.0179574	0.222786	0.990592	1.48098	0.0330224	0.00571016	0.496938	0.110677	2.08877	0.864172	2.90186	5.56123	3.32242	5.83957e-05	0.0320502	0.011314	0.14153	0.128349	0.805488	0.616092	0.00134806	0.00616965	0.0169772	2.80284	1.47567	0.0146189	0.130255	3.22607	0.721555	0.546696	0.0922526	0.0791726	0.000504366
		Beef	BW	BW-rep-2	0.0918506	1.72134	0.410428	1.46074	0.0831297	1.65992	13.1667	20.1995	0.245049	0.0177341	0.230445	0.986642	1.49978	0.0331711	0.00866703	0.506472	0.113452	2.09851	0.899453	2.90619	5.6121	3.3163	0	0.0313541	0.0112307	0.0814362	0.12252	0.805458	0.608944	0.00147878	0.00556313	0.0180703	2.58343	1.43457	0.014782	0.130629	3.19352	0.734192	0.456249	0.0951184	0.0811627	0.000575526
		Beef	BW	BW-rep-3	0.0672347	1.68203	0.426538	1.44473	0.082027	1.66605	13.1292	19.317	0.232413	0.0181807	0.215128	0.994542	1.46219	0.0328737	0.00275335	0.487405	0.107902	2.07903	0.828892	2.89753	5.51036	3.32854	0.00011679	0.0327464	0.0113974	0.201622	0.134177	0.805518	0.62324	0.00121734	0.00677616	0.0158841	3.02224	1.51677	0.0144557	0.12988	3.25862	0.708919	0.637141	0.0893868	0.0771824	0.000433208
	dPE & ePE
		Meat	Treatment	rep	dPE34-3 (16:1/18:2)	dPE34-2 (16:0/18:2)	dPE36-6 (16:1/20:5)	dPE36-5 (16:1/20:4)	dPE36-5 (18:3/18:2)	dPE36-4 (16:0/20:4)	dPE36-4 (18:2/18:2)	dPE36-3 (18:1/18:2)	dPE36-2 (18:0/18:2)	dPE38-7 (18:3/20:4)	dPE38-6 (18:1/20:5)	dPE38-5 (18:0/20:5)	dPE38-4 (18:0/20:4)	dPE38-3 (18:0/20:3)	dPE38-2 (18:0/20:2)	dPE40-5 (18:0/22:5)	dPE52-3 (34:1/18:2)	dPE32-2 (16:1/16:1)	dPE32-1 (16:0/16:1)	dPE34-1 (16:0/18:1)	dPE38-1 (20:0/18:1)	dPE36-1 (18:0/18:1)	dPE34-0 (18:0/16:0)	dPE35-1 (17:1/18:0)	dPE36-0 (18:0/18:0)	dPE38-0 (18:0/20:0)	ePE40-5 (18:0e/22:5)
		Beef	BC	BC-rep-1	0.121387	0.575984	0.0130197	0.0895541	0.0444422	0.226978	0.33445	2.62986	8.34142	0.00822268	0.269152	0.89194	6.85848	0.990037	0.109935	1.64189	0.0295914	0.00194639	0.0161715	0.632254	0.0438906	3.30662	0.031847	0.353515	0.00447546	0.00295518	0.49575
		Beef	BC	BC-rep-2	0.135856	0.583494	0.0117169	0.0354421	0.0452072	0.23708	0.321095	2.62181	8.44243	0.00767362	0.261982	0.910987	6.81156	1.00988	0.105893	1.60465	0.0272839	0.00203148	0.0120467	0.615992	0.0454345	3.27896	0.0325198	0.359461	0.00477124	0.00303602	0.497751
		Beef	BC	BC-rep-3	0.106918	0.568474	0.0143225	0.143666	0.0436772	0.216876	0.347805	2.63791	8.2404	0.00877173	0.276321	0.872893	6.9054	0.970197	0.113976	1.67914	0.0318988	0.0018613	0.0202963	0.648515	0.0423467	3.33428	0.0311742	0.347568	0.00417968	0.00287433	0.493748
		Beef	BI	BI-rep-1	0.0542538	0.663026	0.057836	0.362983	0.0666546	0.433281	0.247433	2.88222	8.47071	0.0104397	0.499849	1.92684	8.25522	1.10127	0.138622	1.64398	0.066522	0.00135665	0.0211807	0.734549	0.054279	3.26331	0.0425272	0.344803	0.00509753	0.00423957	0.5959
		Beef	BI	BI-rep-2	0.0629302	0.663672	0.0606095	0.365933	0.0695583	0.466876	0.211544	2.9033	8.33133	0.00922436	0.504603	2.38435	8.36219	1.10208	0.113862	1.62211	0.0688696	0.00136057	0.0187251	0.752744	0.0537272	3.16317	0.0425	0.350239	0.00404303	0.00400123	0.579879
		Beef	BI	BI-rep-3	0.0455774	0.662379	0.0550625	0.360033	0.0637509	0.399686	0.283323	2.86114	8.61009	0.011655	0.495095	1.46932	8.14825	1.10046	0.163383	1.66585	0.0641744	0.00135274	0.0236363	0.716354	0.0548307	3.36345	0.0425544	0.339366	0.00615202	0.0044779	0.611922
		Beef	BW	BW-rep-1	0.110653	0.688968	0.0253741	0.221813	0.0200657	0.460517	0.465297	2.6759	8.04631	0.00194111	0.326871	2.15196	9.81671	1.21147	0.158311	1.56697	0.0489224	0.0314436	0.0520897	1.01418	0.0471933	2.91846	0.0444934	0.438677	0.00479771	0.00458963	0.495785
		Beef	BW	BW-rep-2	0.038843	0.656828	0.024977	0.22948	0.029962	0.445986	0.233643	2.72274	8.21991	0.00203918	0.337893	2.15345	9.82704	1.21133	0.182979	1.56284	0.0521976	0.0316337	0.0487517	0.995563	0.048766	2.97673	0.043939	0.432374	0.00433012	0.00119121	0.518345
		Beef	BW	BW-rep-3	0.182463	0.721107	0.0257712	0.214146	0.0101694	0.475049	0.696951	2.62906	7.87271	0.00184304	0.31585	2.15048	9.80638	1.21162	0.133643	1.5711	0.0456472	0.0312534	0.0554276	1.03279	0.0456206	2.86019	0.0450479	0.444979	0.00526529	0.00798805	0.473226
	Oxygenated terpenes
					1	2	3	4	5	6	7
		Meat	Treatment	rep	Linalool	Endo-borneol	Terpinen-4-ol isomer	Terpineol isomer	Carvacrol	Carvacrol isomer-1	Carvacrol isomer-2
		Beef	BC	BC-rep-1	3722228	61524	4570410	813095	409391	290374	290374
		Beef	BC	BC-rep-2	1214728	110400	174141	79693	214069	97195	97195.5
		Beef	BC	BC-rep-3	2196158	207827	763815	1397651	203962	146536	146536
		Beef	BI	BI-rep-1	13840208	3252256	4270862	3140863	3115001	77337571	1.49245e+08
		Beef	BI	BI-rep-2	15308442	3449805	4754176	3110772	4482959	113565664	2.43245e+08
		Beef	BI	BI-rep-3
		Beef	BW	BW-rep-1	16607025	5258556	7466331	4925527	7420639	173414714	1.4349e+08
		Beef	BW	BW-rep-2	18393665	4442998	7004360	4403949	6029290	149245136	1.13566e+08
		Beef	BW	BW-rep-3	17500345	7400751	9938100	7810920	10214861	243244980	1.73415e+08
	Antioxidants, phenolics & oxidation status
		Meat	Treatment	rep	TAA-ABTS	LAA-ABTS	HAA-ABTS	LPC	HPC	TPC	LOS	HOS	TOS	LAA-FRAP	HAA-FRAP	TAA-FRAP
		Beef	BC	BC-rep-1	23.2336	7.50533	15.7283	146.23	35.9533	182.183	39.872	11.9922	51.8642	3.77	6.72867	10.4987
		Beef	BC	BC-rep-2	22.5041	7.716	14.7881	149.389	39.47	188.859	37.4	10.4389	47.8389	4.47267	6.348	10.8207
		Beef	BC	BC-rep-3	21.6338	7.64578	13.988	147.652	37.7117	185.364	42.5147	14.0767	56.5913	3.06733	3.86533	6.93267
		Beef	BI	BI-rep-1	31.3858	10.2547	21.1311	207.362	449.074	656.436	20.8049	8.308	29.1129	8.72978	8.518	17.2478
		Beef	BI	BI-rep-2	33.0618	10.5018	22.56	194.883	422.705	617.588	22.7752	8.62	31.3952	8.43267	6.19133	14.624
		Beef	BI	BI-rep-3	35.816	10.784	25.032	185.563	475.443	661.006	27.5113	6.59267	34.104	9.3	8.294	17.594
		Beef	BW	BW-rep-1	35.3716	11.3836	23.988	241.483	144.361	385.843	30.7503	9.24333	39.9937	8.97956	6.28067	15.2602
		Beef	BW	BW-rep-2	32.9698	10.044	22.9258	225.844	159.01	384.854	28.5907	7.52867	36.1193	8.19867	7.35467	15.5533
		Beef	BW	BW-rep-3	33.9307	11.2067	22.724	235.322	151.685	387.007	24.2713	6.74889	31.0202	8.59667	7.64533	16.242
	LPC & eLPC
		Meat	Treatment	rep	LPC(16:0)	LPC(17:0)	2-LPC(17:1)	LPC(18:0)	LPC(18:1)	LPC(18:2)	LPC(18:3)	LPC(20:3)	LPC(20:4)	LPC(20:5)	LPC(22:4)	LPC(22:5)	LPC(22:6)	eLPC(16:0)	eLPC(18:0)	eLP(C18-1)
		Beef	BC	BC-rep-1	0.0232592	0.00183529	0.00126458	0.0388246	0.0151127	0.0347638	0.000360574	0.0049649	0.0033264	0.00122082	0.000715544	0.000185919	0	0.00951306	0.00478253	9.03053e-05
		Beef	BC	BC-rep-2	0.0234369	0.00184516	0.00127138	0.0388388	0.0163577	0.00857175	0.000432909	0.00499159	0.0132258	0.00224758	0.000719391	0.00199018	0	0.00209961	0.00471636	0.000215304
		Beef	BC	BC-rep-3	0.0233477	0.0018402	0.00126796	0.0338313	0.015735	0.0216676	0.000396736	0.00497818	0.0082759	0.00192339	0.000717458	0.00223279	0	0.00580631	0.00474938	0.000200014
		Beef	BI	BI-rep-1	0.00569207	0.00195409	0.00878152	0.0600945	0.445017	0.00326132	0.0440807	0.000162827	0.364667	0.0284271	4.34745e-05	0.000224779	0	0.00737061	0.0042497	0.00215042
		Beef	BI	BI-rep-2	0.00583859	0.00200644	0.00901679	0.056715	0.00839272	0.00221604	0.0452617	0.000441622	0.374438	0.0291888	0.00667847	0.0512915	0	0.00867751	0.00623895	0.00220803
		Beef	BI	BI-rep-3	0.00577298	0.00198289	0.00891096	0.0584849	0.123084	0.00274291	0.0447305	0.00030248	0.370043	0.0288462	0.00180955	0.0139128	0	0.00803411	0.00525029	0.00218212
		Beef	BW	BW-rep-1	0.0112189	0.000286934	0.00202607	0.0325799	0.00501553	0.0019744	0.000571974	0.00237481	0.000946177	0.0063045	0.00292461	0.00146022	1.60044e-05	0.001722	0.0048592	0.000898964
		Beef	BW	BW-rep-2	0.0116846	0.000283307	0.00200046	0.0263917	0.00458185	0.00345665	0.00186386	0.00552504	0.00233565	0.00622481	0.00288765	0.00632253	3.72701e-05	0.00134612	0.00614374	0.000887602
		Beef	BW	BW-rep-3	0.0114517	0.000285119	0.00201325	0.0294857	0.00479867	0.00271551	0.00121791	0.00366393	0.0016409	0.00626462	0.00290612	0.00471531	2.66371e-05	0.00153406	0.00550144	0.000893278
	LPE & eLPE
		Meat	Treatment	rep	LPE(16:0)	LPE(18:0)	1-LPE(18:1)	2-LPE(18:1)	LPE(18:2)	LPE(20:3)	LPE(20:4)	LPE(20:5)	LPE(22:4)	LPE(22:5)	eLPE(16:0)	eLPE(17:1)	eLPE(18:0)	eLPE(18:1)	eLPE(19:1)
		Beef	BC	BC-rep-1	0.000764625	0.205822	0.00151446	0.0125309	0.00362217	0.00134341	0.0221139	0.00101472	0.00323065	0.00124135	0.000773386	0.0287544	0.00782849	0	0
		Beef	BC	BC-rep-2	0.00108571	0.181632	0.00512735	0.012349	0.00382254	0.00943898	0.0287388	0.00435915	0.00133976	0.00519987	0.00189303	0.0143687	0.0101292	0	0
		Beef	BC	BC-rep-3	0.000760953	0.473016	0.00221325	0.00662741	0.103742	0.0122695	0.135095	0.00940133	0.00269827	0.039615	0.00189968	0.0567691	0.0131417	0	0
		Beef	BI	BI-rep-1	0	0.336549	0.139098	0.00626569	0.00639706	0.0179902	0.0234463	0.107329	0.000456338	0.00162022	0.00429389	0.00643188	0.0700231	0	0
		Beef	BI	BI-rep-2	0	0.455196	0.14036	0.0109696	0.00333843	0.0181533	0.00881793	0.108302	0.0214895	0.113019	0.00191108	0.00443004	0.0706582	0	0
		Beef	BI	BI-rep-3	0	0.294069	0.0210598	0.0122695	0.0616247	0.00272375	0.305424	0.0162498	0.00637952	0.0336696	0.00101347	0.0451166	0.0106016	0	0
		Beef	BW	BW-rep-1	0	0.219249	0.0149071	0.00353438	0.00362906	0.020486	0.00449933	0.000665271	0.0105471	0.00388843	0.00298477	0.00657944	0.00852741	6.62123e-05	0
		Beef	BW	BW-rep-2	0	0.160555	0.00406714	0.00105631	0.00692936	0.0199349	0.0179289	0.00299812	0.0102634	0.0570202	0.000683278	0.0089303	0.0171534	6.44312e-05	0
		Beef	BW	BW-rep-3	0	0.235882	0.0121622	0.0281143	0.0873086	0.00971948	0.212474	0.0193301	0.00500404	0.0537567	0.00249908	0.0173363	0.0126808	3.14141e-05	0
